# Supplementary material for: Authors’ attitude toward adopting a new workflow to improve the computability of phenotype publications
Source: Database (Oxford). 2022 Feb 2;2022:baac001. doi: 10.1093/database/baac001 (PMC9278328; doi:10.1093/database/baac001)
Supplement: baac001_Supp [file baac001_supp.zip]

Archive with 5 entries (5 files):
- Appendix A.v1.coded.all.csv
- Appendix A.v1.coded.effective.csv
- Appendix A.v2.coded.all.csv
- Appendix A.v2.coded.effective.csv
- Appendix B - Background and Terminology.docx
