# Supplementary material for: Authors’ attitude toward adopting a new workflow to improve the computability of phenotype publications
Source: Database (Oxford). 2022 Feb 2;2022:baac001. doi: 10.1093/database/baac001 (PMC9278328; doi:10.1093/database/baac001)
Supplement: baac001_Supp [file baac001_supp.zip › Appendix A.v1.coded.all.csv]

StartDate	EndDate	Status		Progress	Duration (in seconds)	Finished	RecordedDate	ResponseId	RecipientLastName	RecipientFirstName	RecipientEmail	ExternalReference				UserLanguage		Q4	Q5	Q6	Q7_1	Q7_2	Q7_3	Q7_4	Q7_5	Q7_6	Q8_1	Q8_2	Q8_3	Q9	Q11	Q12	Q13	Q14	Q15	Q16	Q17	Q18	Q19	Q20	Q21	Q38	Q22	Q23	Q24	Q25	Q8	Q26	Q27_1
Start Date	End Date	Response Type		Progress	Duration (in seconds)	Finished	Recorded Date	Response ID	Recipient Last Name	Recipient First Name	Recipient Email	External Data Reference				User Language		Your job title:	The length of your professional experience:	Your education level:	Does your job involve - phenotype information/data creation or production	Does your job involve - phenotype information/data management	Does your job involve - phenotype information/data use or analysis	Does your job involve - collection management (e.g., specimen collections)	Does your job involve - research and publication	Does your job involve - interdisciplinary/cross-disciplinary activities	By your assessment, how many of your colleagues - know about controlled vocabularies	By your assessment, how many of your colleagues - use controlled vocabularies in their job	By your assessment, how many of your colleagues - use controlled vocabularies in their publications	Your knowledge or experience of controlled vocabulary can be described as :	I feel frustrated by ambiguous phenotypic terms or measurements seen in some biology publications.	To make phenotype information in research articles useful for computers, the information needs to be formatted in a computer-accepted (i.e. computable) manner.	I appreciate the work of individuals (curators) who convert phenotype information into a computable format.	Most biologists lack the skills to convert human-readable phenotype information to a computable format.	I am aware that when curators convert phenotypic characters to a computable format using controlled vocabularies, there can be as high as 40% variation in the results produced by different curators. The variation can be attributed to the lack of good matching terms in controlled vocabularies and to the vagueness in the character descriptions.	If I know a phenotypic character in my publication was curated into a computable format, but the new format does not convey the original meaning of the character, I will attempt to have it corrected.	In my opinion, when converting a phenotype character to a computable format, it is the authors, rather than data curators, who are more capable of retaining the original meaning of the character.	I would not make an effort to use any controlled vocabularies in my publication if it is not mandatory.	I am willing to try a new workflow to record phenotypic characters (e.g., measurements) if that helps improve the consistency and usefulness of phenotype information across my community.	I don’t care what phenotype terms my colleagues have used to describe a character I am describing.	I would like a “terminology checker” software (like a spelling checker) to check how well my scientific writings use established terminologies (semi)automatically.	I would like to use an ontology to manually annotate my scientific writing using established terminologies (e.g., annotate 'stout' in my text as a formal term 'increased size')	I do not care whether terms in my research area are being used consistently across authors.	Because terminology variation and ambiguity issues in phenotype descriptions are inevitable due to human nature, I do not think we can do anything to substantially improve the situation for any taxonomic group.	I prefer the freedom to write my manuscript my way. As long as it is published, I do not care how it will be used or not used by others or computers.	The additional effort I am willing to put (e.g., in using a terminology checker) to make my manuscripts more accessible to computation and to scientists within and outside of my discipline is:	List examples of controlled vocabularies you know or have heard of (if any):	My current effort in using established terminology in my scientific writing can be best described as:	If I make an effort to make my phenotypic characters more useful for computation and others' research, my preferences for potential rewards are: (1 = most preferred. Drag and Drop the choices to indicate your preferences) - Citations - Make the terms I added to a controlled vocabulary (to share with my community) citable
{"ImportId":"startDate","timeZone":"America/Denver"}	{"ImportId":"endDate","timeZone":"America/Denver"}	{"ImportId":"status"}		{"ImportId":"progress"}	{"ImportId":"duration"}	{"ImportId":"finished"}	{"ImportId":"recordedDate","timeZone":"America/Denver"}	{"ImportId":"_recordId"}	{"ImportId":"recipientLastName"}	{"ImportId":"recipientFirstName"}	{"ImportId":"recipientEmail"}	{"ImportId":"externalDataReference"}				{"ImportId":"userLanguage"}		{"ImportId":"QID2_TEXT"}	{"ImportId":"QID3"}	{"ImportId":"QID4"}	{"ImportId":"QID5_1"}	{"ImportId":"QID5_2"}	{"ImportId":"QID5_3"}	{"ImportId":"QID5_4"}	{"ImportId":"QID5_5"}	{"ImportId":"QID5_6"}	{"ImportId":"QID6_1"}	{"ImportId":"QID6_2"}	{"ImportId":"QID6_3"}	{"ImportId":"QID7"}	{"ImportId":"QID10"}	{"ImportId":"QID15"}	{"ImportId":"QID11"}	{"ImportId":"QID17"}	{"ImportId":"QID28"}	{"ImportId":"QID18"}	{"ImportId":"QID13"}	{"ImportId":"QID19"}	{"ImportId":"QID20"}	{"ImportId":"QID21"}	{"ImportId":"QID22"}	{"ImportId":"QID37"}	{"ImportId":"QID24"}	{"ImportId":"QID25"}	{"ImportId":"QID26"}	{"ImportId":"QID30"}	{"ImportId":"QID8_TEXT"}	{"ImportId":"QID29"}	{"ImportId":"QID34_1"}
10/30/2018 16:41	10/30/2018 16:41	1		100	15	1	10/30/2018 16:41	R_3emmlGbTC564qL2								EN
10/30/2018 16:45	10/30/2018 16:46	1		100	40	1	10/30/2018 16:46	R_2v8O9jdE4zUQYFv								EN
11/8/2018 23:15	11/8/2018 23:25	0		100	631	1	11/8/2018 23:25	R_1NeT07TLFzWJueW								EN		Research associate	2	3	4	4	4	1	5	3	2	2	2	1	13	13	13	12	2	12	11	14	13	15	11	2	15	15	15	13		3	4
11/13/2018 15:17	11/13/2018 15:30	0		100	773	1	11/13/2018 15:30	R_12sP8DpffwE91DU								EN		Postdoctoral associate	4	3	5	4	5	3	5	4	2	2	2	4	13	13	14	12	1	11	12	14	13	15	11	1	15	14	15	12	PO, PATO, GO, TO	3	4
11/8/2018 8:39	11/8/2018 8:49	0		84	550	0	11/15/2018 8:49	R_6Md2kSSZfdHiK7T								EN
11/19/2018 9:04	11/19/2018 9:10	0		100	375	1	11/19/2018 9:10	R_2S1xib2KqYlEKrT								EN		Mycologist	5	3	4	4	3	5	5	3	2	1	1	2	15	14	14	11	1	13	11	13	14	14	11	1	15	14	14	13		1	3
11/19/2018 9:06	11/19/2018 9:16	0		100	610	1	11/19/2018 9:16	R_2b3FyfDIXtSCf9O								EN		curator	5	3	3	2	2	3	4	1	2	2	1	3	14	14	13	14	1	11	12	14	14	14	12	2	14	11	11	13	Categorical Glossary for the Flora of North America Project	4	1
11/19/2018 9:14	11/19/2018 9:20	0		100	365	1	11/19/2018 9:20	R_psjenbZhy85oiv7								EN		Curator	3	3	3	1	2	4	5	4	2	2	2	2	15	16	16	13	1	12	13	12	16	14	14	4	15	14	13	11		1	2
11/19/2018 9:19	11/19/2018 9:30	0		100	700	1	11/19/2018 9:30	R_29ohvJvMnU8HzLe								EN		Curator	5	3	5	1	4	2	4	1	1	1	1	2	15	13	15	11	1	13	11	11	17	13	15	5	11	11	12	12	none	2	1
11/19/2018 9:29	11/19/2018 9:38	0		100	553	1	11/19/2018 9:38	R_2S6UGyJJwuUEBrp								EN		Research Laboratory Technician	4	2	3	4	4	4	2	3	2	2	2	4	14	13	13	14	1	11	13	14	14	15	13	3	14	14	15	14	Darwin Core	3	1
11/19/2018 9:37	11/19/2018 9:43	0		100	333	1	11/19/2018 9:43	R_3fvljN1nrzCzJcg								EN		Senior Research Scientist	5	3	3	3	3	4	4	4	2	1	1	4	15	13	13	11	1	15	11	13	13	15	12	2	15	12	13	14	SPIDER OBO	3	1
11/19/2018 9:39	11/19/2018 9:49	0		100	606	1	11/19/2018 9:49	R_OCnaPRuwImJp1cJ								EN		Associate Professor	5	3	2	1	1	1	3	2	2	2	2	3	14	14	14	11	2	11	12	13	13	15	12	3	15	15	15	12	Darwin Core classes	3	3
11/19/2018 10:54	11/19/2018 11:00	0		100	395	1	11/19/2018 11:00	R_1mDigprIPTOZvj9								EN		Curator & Instructor	5	3	5	5	5	5	5	2	2	2	2	2	15	15	15	13	2	13	13	11	15	14	14	4	13	12	12	11	none	1	1
11/19/2018 11:00	11/19/2018 11:07	0		100	429	1	11/19/2018 11:07	R_ueJLaninTODp76F								EN		Curator	5	2	1	1	3	5	2	1	1	1	1	1	14	15	15	13	1	12	11	11	14	14	13	3	14	13	12	12	n/a	1	1
11/19/2018 9:42	11/19/2018 11:31	0		100	6573	1	11/19/2018 11:31	R_3MmTgj9NPPWk4Jv								EN		Professor of Biology	5	3	4	4	4	3	4	2	1	1	1	1	16	14	14	12	2	15	12	12	14	14	12	4	13	14	13	14		3	4
11/19/2018 11:53	11/19/2018 12:01	0		100	435	1	11/19/2018 12:01	R_1BUWqWvNcHixJls								EN		Research Associate	2	1	3	2	4	4	3	2	2	2	2	2	14	16	15	14	1	12	13	14	14	14	12	4	13	13	14	13		3	2
11/19/2018 12:34	11/19/2018 12:48	0		100	837	1	11/19/2018 12:48	R_3oUbGb6AfZZLwBE								EN		Extension Assistant Professor of Biology and Curator of University of Massachusetts Herbarium	3	3	2	2	3	4	2	2	1	1	1	2	14	15	14	14	1	12	12	13	14	14	15	4	12	13	14	12		3	2
11/19/2018 14:03	11/19/2018 14:10	0		100	452	1	11/19/2018 14:10	R_1Nzf4mYIy9Fjjae								EN		postdoc	5	3	4	4	4	4	4	4	1	1	1	4	14	14	14	11	1	13	13	15	13	13	12	2	15	15	15	15	PATO, UBERON, HAO, CDAO...	4	3
11/19/2018 14:09	11/19/2018 14:17	0		100	443	1	11/19/2018 14:17	R_3hcgyCJuGN4jMoi								EN		Research Associate	5	3	5	5	5	1	5	5	1	1	1	2	15	16	16	14	2	14	14	11	15	12	12	2	14	14	14	12	Glossariam Polyglottum Bryologiae	3	1
11/19/2018 14:18	11/19/2018 14:26	0		100	487	1	11/19/2018 14:26	R_2VvZty26IwVqws5								EN		Research Affiliate	5	3	2	2	2	3	3	2	1	1	1	4	15	13	13	13	1	14	11	14	14	15	12	1	14	14	13	13	Plant Ontology, PATO, OBIE, DwC	3	2
11/19/2018 17:09	11/19/2018 17:24	0		100	888	1	11/19/2018 17:24	R_3knPXAGXjrHGGBD								EN		Professor	5	3	4	4	2	4	4	3	2	2	1	2	14	16	15	12	1	14	11	12	14	15	13	4	14	14	13	12	various entomological morphology ontologies	4	2
11/20/2018 4:18	11/20/2018 4:32	0		100	837	1	11/20/2018 4:32	R_2dRCh2ITsa4I3sh								EN		Distinguished Professor and Curator	5	3	2	2	2	2	3	2	3	2	2	3	17	13	13	11	1	11	13	15	13	15	12	1	15	15	15	15	Phenoscape, Plant Phenology Ontology	4	1
11/20/2018 8:07	11/20/2018 8:13	0		100	342	1	11/20/2018 8:13	R_10UUj5PcMaRphaK								EN		Project Manager	4	2	2	2	2	4	1	2	3	3	2	4	14	14	13	11	2	13	12	15	14	15	12	2	15	15	14	15		3	1
11/20/2018 9:15	11/20/2018 9:27	0		100	763	1	11/20/2018 9:27	R_3p5piA3SPyWRtNq								EN		Director of Science Collections	5	3	1	1	1	5	1	3	2	2	2	3	14	15	16	12	1	11	12	12	15	12	14	4	13	12	12	12	Darwin Core, Dublin Core, Library of Congress Subject Headings	3	4
11/20/2018 12:51	11/20/2018 12:59	0		100	509	1	11/20/2018 12:59	R_saQMQ2tg6hUMmrv								EN		Senior Curator of Entomology	5	3	4	1	3	2	4	3	1	1	1	2	16	17	15	12	1	12	11	11	15	15	14	4	14	13	13	12		3	1
11/19/2018 9:06	11/19/2018 9:07	0		10	87	0	11/26/2018 9:07	R_1C71AplgiuG6b3W								EN
11/19/2018 9:07	11/19/2018 9:07	0		10	35	0	11/26/2018 9:07	R_3LXNJd3mRThxn5Q								EN
11/19/2018 9:05	11/19/2018 9:09	0		29	238	0	11/26/2018 9:09	R_2PhyiNnVYsZRudL								EN
11/19/2018 9:20	11/19/2018 9:22	0		10	108	0	11/26/2018 9:22	R_2diNdhObw6bXIKt								EN
11/19/2018 9:24	11/19/2018 9:25	0		6	10	0	11/26/2018 9:25	R_VJfRWVKl2xZ5C13								EN
11/19/2018 9:24	11/19/2018 9:27	0		29	189	0	11/26/2018 9:27	R_b2wVx2kZItG48wx								EN		Professor	5	3	4	5	4	5	5	2	2	2	2	2
11/19/2018 9:24	11/19/2018 9:33	0		84	562	0	11/26/2018 9:33	R_3ime0MYqd5qGbBs								EN		curator	5	3	5	3	3	5	3	5	2	2	2	3	14	15	15	13
11/19/2018 9:35	11/19/2018 9:36	0		10	13	0	11/26/2018 9:36	R_1hyZRET3tuKNnDp								EN
11/19/2018 9:35	11/19/2018 9:38	0		29	185	0	11/26/2018 9:38	R_1PZEjjaO28q68nW								EN		Associate Professor	5	3	2	2	2	1	5	3	2	2	1	4
11/19/2018 10:13	11/19/2018 10:13	0		10	27	0	11/26/2018 10:14	R_OxkqdUJJOzvxvKV								EN
11/19/2018 9:10	11/19/2018 10:39	0		29	5320	0	11/26/2018 10:39	R_3fkhbUTRs00N49y								EN		Retired but active in some areas	5	3	4	2	2	5	1	2	3	2	2	3
11/19/2018 10:57	11/19/2018 10:58	0		10	56	0	11/26/2018 10:58	R_RaF9RjnvcRIxUNb								EN
11/26/2018 11:35	11/26/2018 11:45	0		100	563	1	11/26/2018 11:45	R_tWly04lGcOhJ8fT								EN		Research Fellow	5	3	5	5	5	3	5	3	2	2	1	4	13	13	13	14	1	12	11	12	13	14	12	3	15	14	12	14	Envo, Gene Ontology	4	3
11/19/2018 12:11	11/19/2018 12:15	0		29	185	0	11/26/2018 12:15	R_Rn4YPcR77qJSlkl								EN		Associate Curator	5	3	1	1	1	3	2	4	1	2	2	4
11/19/2018 12:31	11/19/2018 12:32	0		29	61	0	11/26/2018 12:33	R_2uWlbKoFCP6Mtu7								EN
11/19/2018 12:51	11/19/2018 12:52	0		10	36	0	11/26/2018 12:52	R_1lcU9k63qdFQvt2								EN
11/19/2018 13:00	11/19/2018 13:03	0		10	185	0	11/26/2018 13:03	R_21snK3ZK3NAZzHv								EN
11/19/2018 13:32	11/19/2018 13:32	0		10	56	0	11/26/2018 13:33	R_1mxzDijUCo12vEE								EN
11/19/2018 15:08	11/19/2018 15:08	0		10	20	0	11/26/2018 15:09	R_a4AU1hPI32dw1Bn								EN
11/19/2018 18:03	11/19/2018 18:06	0		84	144	0	11/26/2018 18:06	R_2xY1DpBPcBGAHRY								EN
11/20/2018 7:54	11/20/2018 7:59	0		29	313	0	11/27/2018 8:00	R_tKfZEKrkrBdUY13								EN			5	3	4	4	4	3	4	2	2	2	2	2
11/20/2018 11:25	11/20/2018 11:25	0		10	19	0	11/27/2018 11:25	R_2uPUAPlejrdjyOI								EN
11/20/2018 13:32	11/20/2018 13:34	0		29	150	0	11/27/2018 13:34	R_2XdFBZkhmF9pzka								EN		Associate Professor	5	3	3	2	3	4	5	5	2	1	1	3
11/28/2018 8:40	11/28/2018 8:44	0		100	290	1	11/28/2018 8:44	R_1Ino7cal6gMenSd								EN		Student	3	3	3	2	3	3	4	3	2	1	2	2	14	15	14	12	2	13	12	14	15	15	14	2	15	14	15	14		3	2
11/28/2018 8:45	11/28/2018 8:58	0		100	757	1	11/28/2018 8:58	R_2CwQWxVSNXzUakg								EN		research scientist	5	3	1	1	1	1	3	2	2	1	1	4	15	14	16	13	1	13	13	11	15	12	13	5	14	13	12	12	Nomen	3	4
11/28/2018 8:38	11/28/2018 9:03	0		100	1489	1	11/28/2018 9:03	R_pfq1C1qnY76lN9n								EN		PhD Student	4	2	5	5	5	5	5	1	2	2	1	2	13	13	14	11	1	11	11	14	13	15	12	2	15	15	15	13	Hymenoptera Anatomy Ontology	4	1
11/28/2018 8:55	11/28/2018 9:20	0		100	1489	1	11/28/2018 9:20	R_1nSXD11GixHLpgx								EN		Research Scientist (Entomologist)	5	3	3	1	3	2	5	4	1	1	1	2	13	13	13	11	1	11	11	12	15	15	11	1	15	15	11	15	Hymenoptera Anatomy Ontology	4	1
11/28/2018 9:27	11/28/2018 9:35	0		100	475	1	11/28/2018 9:35	R_28CnTSOHUcql0kZ								EN		Associate Professor of Biology	5	3	3	2	2	3	4	3	1	1	1	1	15	15	15	14	2	12	11	13	14	14	14	3	14	14	12	12	none	3	1
11/28/2018 11:03	11/28/2018 11:09	0		100	362	1	11/28/2018 11:09	R_UDR7js0RzfgJk0p								EN		assistant professor	4	3	4	4	4	3	4	2	2	1	1	4	13	14	13	12	1	11	11	14	13	15	11	1	15	11	14	15	HAO PATO CARO GO ColAO LepAO IAO FlyBase BeetleBase	4	1
11/28/2018 12:00	11/28/2018 12:11	0		100	639	1	11/28/2018 12:11	R_3oR6pEIIr0ZAVtU								EN		Research Scientist	5	3	4	3	4	4	5	2	2	1	1	4	14	13	14	13	1	12	12	12	14	15	11	2	14	14	15	13	teh BioPortal ontologies (spider, fly, hym, etc. ...)	4	2
11/28/2018 12:18	11/28/2018 12:24	0		100	411	1	11/28/2018 12:24	R_2f0AnXOUBCTgpQK								EN		PhD Candidate	3	2	4	4	4	2	5	2	1	1	1	3	13	13	13	14	2	12	12	15	14	15	12	1	15	14	14	13	Spider Ontology	3	3
11/28/2018 14:16	11/28/2018 16:50	0		100	9260	1	11/28/2018 16:50	R_1NCF7Tl1JRe2fL4								EN		Evolutionary Biologist	2	3	4	3	3	5	5	2	3	1	1	3	15	14	14	14	1	14	13	13	14	13	14	4	12	14	14	12	HAO, ColeoAO	3	2
11/28/2018 19:42	11/29/2018 9:18	0		100	48933	1	11/29/2018 9:18	R_tSTxXqH7MBbSYr7								EN		Biologist	3	3	5	5	5	5	5	2	1	1	1	3	13	13	13	11	1	11	12	15	13	15	11	1	15	15	15	15	Hymenoptera Anatomy Ontology, Gene Ontology, Fly Anatomy, Zebrafish anatomy and development ontology	4	3
11/29/2018 11:27	11/29/2018 11:33	0		100	340	1	11/29/2018 11:33	R_1F4iQFfO9kWkatM								EN		Biological Informatician	4	3	1	4	2	4	3	4	1	1	1	4	13	13	13	11	2	12	12	15	13	13	11	1	14	15	15	15	HAO, RO, PATO, ENVO, UBERON, BSPO etc.	4	2
11/30/2018 8:53	11/30/2018 12:14	0		100	12061	1	11/30/2018 12:14	R_12gxOVS8VnTYnUx								EN		Professor	5	3	3	2	2	3	4	2	2	2	2	3	13	14	13	11	1	12	11	15	13	15	12	2	15	15	14	13	Hymenoptera Ontology	3	1
11/30/2018 5:32	12/3/2018 5:25	0		100	258760	1	12/3/2018 5:25	R_2y3f7lYogxg9aOx								EN		A taxonomic revision of the ant genus Dinoponera Roger (Hymenoptera: Formicidae: Ponerinae)	2	2	5	5	4	5	5	2	2	2	2	2	14	13	13	11	1	12	12	15	13	15	11	2	15	15	15	15	Hymenoptera Anatomy Ontology	3	1
11/26/2018 9:56	11/26/2018 10:01	0		29	271	0	12/3/2018 10:01	R_3rZKqnc7FW4BaU8								EN		Director of Informatics	5	2	1	4	4	1	3	4	3	2	2	4
12/4/2018 10:43	12/4/2018 10:51	0		100	482	1	12/4/2018 10:51	R_1OuUqkyCmY5lPcB								EN		Ph.D. candidate	3	1	5	4	4	3	4	3	2	1	1	4	13	13	13	11	1	11	12	15	13	15	11	1	15	15	15	15	HAO, BFO, etc. I have studied most of the ontologies available on OBO to understand how they could link together.	4	1
11/28/2018 9:31	11/28/2018 9:32	0		10	59	0	12/5/2018 9:32	R_2bPCCXXqR6T7RBE								EN
11/29/2018 9:27	11/29/2018 9:28	0		10	115	0	12/6/2018 9:29	R_8jGsCIk2SaeQ7MB								EN
11/29/2018 12:04	11/29/2018 12:12	0		29	478	0	12/6/2018 12:12	R_3rVeFe8Xs0FB2D6								EN		Mr.	3	2	5	5	5	3	4	4	3	3	3	4
12/5/2018 12:51	12/5/2018 12:54	0		10	172	0	12/12/2018 12:54	R_BysZnTE4R5jNFyV								EN
12/13/2018 15:10	12/13/2018 15:18	0		100	447	1	12/13/2018 15:18	R_qLbewaWQCPPLlG9								EN		Research Scientist	5	3	1	1	1	5	1	1	1	1	1	4	14	13	15	12	2	11	11	12	14	14	12	4	14	15	14	12	Flora of North America glossary	3	2
1/3/2019 9:12	1/3/2019 9:14	0		29	121	0	1/10/2019 9:15	R_3FILa2m1SCq347J								EN														4
1/14/2019 23:09	1/14/2019 23:14	0		100	291	1	1/14/2019 23:14	R_40InVQmX1M5ODKx								EN		Staff scientist	3	3	3	2	3	3	3	1	1	1	1	2	14	13	13	13	1	13	13	14	14	14	13	3	15	15	14	13		4	1
1/17/2019 15:20	1/17/2019 15:28	0		100	494	1	1/17/2019 15:28	R_3fxxxGHveeEuFl3								EN		Assoc. Prof. Biology/Herbarium Specialist	5	3	1	1	2	3	1	1	3	3	3	3	14	14	13	12	2	11	12	14	14	14	12	2	14	14	13	12	shapes, colors	3	3
2/4/2019 6:34	2/4/2019 6:44	0		100	578	1	2/4/2019 6:44	R_8uneJuyYvEgHyH7								EN		Director, Pringle Herbarium, Chair Plant Biology Department, Univ. of Vermont	5	3	2	2	2	2	2	1	1	1	1	1	13	13	15	13	2	15	11	14	14	15	13	2	15	15	12	12	none	4	1
2/18/2019 12:47	2/18/2019 12:58	0		100	685	1	2/18/2019 12:58	R_2sSJceScn2EPu44								EN		Senior Curator Emeritus	5	3	2	3	3	2	2	1	2	2	2	2	14	14	14	13	1	11	11	14	14	14	13	3	14	14	14	12	Systematics Association chart re plane, symmetrical shapes	3	5
2/18/2019 12:58	2/18/2019 13:04	0		100	367	1	2/18/2019 13:04	R_3nOufuaA2JwS8BP								EN		Senior Research Assistant	4	2	2	2	1	4	4	3	1	1	1	2	14	13	13	12	2	11	12	14	13	15	11	2	14	14	15	12	n/a	1	1
2/18/2019 13:04	2/18/2019 13:34	0		100	1828	1	2/18/2019 13:34	R_brwVcuOqssEaENP								EN		research scientist	4	3	3	3	5	5	5	2	2	1	1	2	14	15	14	14	2	12	12	14	13	14	12	2	15	14	14	13	darwin core (not sure if this is considered a controlled vocabulary - if so, many data publishers use many of the terms in different ways, which is problematic; there appears to be limited quality control in this regard)	3	4
2/18/2019 13:32	2/18/2019 13:34	0		29	100	0	2/25/2019 13:34	R_2zwJhJrKJKp9pGp								EN
2/18/2019 14:36	2/18/2019 14:39	0		29	169	0	2/25/2019 14:39	R_9XHoLTi1bhlSjXb								EN
2/25/2019 16:02	2/25/2019 16:14	0		100	670	1	2/25/2019 16:14	R_2A12fyijPdTS04N								EN		Nongame biologist	2	2	2	2	1	1	2	4	2	2	2	1	14	13	13	13	2	12	13	14	14	14	12	2	14	14	14	12		3	2
2/25/2019 16:20	2/25/2019 16:45	0		100	1499	1	2/25/2019 16:45	R_2DYAJ35Ti3T8zPl								EN		Professor	5	3	5	5	5	4	5	5	3	2	1	4	15	17	14	15		15	13	12	16	15	14	5	12	13	12	12	Nomina Anatomica, Teminologia Anatomica, Nomina Anatomica Avium, etc.. Dublin Core, Darwin Core, etc. OBO Vertebrate Trait Ontology, etc.	4	5
2/26/2019 4:42	2/26/2019 4:52	0		100	544	1	2/26/2019 4:52	R_3j8V2gRnJONol96								EN		Postdoctoral Fellow	2	3	2	2	2	3	5	2	2	1	1	1	14	13	13	11	1	13	11	14	13	15	11	2	15	15	15	14	NA	2	3
2/19/2019 7:55	2/19/2019 8:02	0		6	423	0	2/26/2019 8:02	R_1ln7MpWmH286UCx								EN
2/19/2019 9:13	2/19/2019 9:15	0		10	137	0	2/26/2019 9:15	R_2di2xtNMX6biLJ1								EN
2/25/2019 15:59	2/26/2019 9:30	0		100	63090	1	2/26/2019 9:30	R_3ltR982VRk1mfeV								EN		Professor	5	3	2	1	2	1	3	1	1	1	1	2	14	13	13	12	2	14	12	14	14	15	13	2	15	14	15	11		3	4
2/27/2019 6:39	2/27/2019 6:43	0		100	236	1	2/27/2019 6:43	R_4TanESHsrMeXCkF								EN		Postdoctoral Fellow	2	3	3	3	3	1	4	3	2	1	1	2	15	13	13	14	2	12	13	15	14	15	12	1	14	15	15	13		3	2
2/27/2019 7:04	2/27/2019 7:11	0		100	399	1	2/27/2019 7:11	R_2rrbVBpAgro6qOd								EN		Postdoctoral researcher	2	3	2	1	2	1	5	1	2	2	2	2	14	13	14	11	1	11	11	12	13	12	11	3	14	12	14	14		4	4
2/25/2019 15:54	2/25/2019 15:54	0		6	32	0	3/4/2019 15:54	R_1P11fISxUj4uRqX								EN
2/25/2019 16:29	2/25/2019 16:30	0		10	43	0	3/4/2019 16:30	R_21dgsH3TGBSEW94								EN
2/26/2019 10:22	2/26/2019 10:23	0		6	42	0	3/5/2019 10:23	R_2QGTy1UcC58XMxa								EN
3/13/2019 12:59	3/13/2019 13:08	0		100	532	1	3/13/2019 13:08	R_2waeXBKr7R6r6cU								EN		Center Associate (was a Director of Computing)	5	3	4	4	4	1	4	5	3	1	1	4	13	13	13	11	1	11	12	15	13	15	11	1	15	15	15	15	ENVO, PATO, RO, OBOE, SOSA, NERC Vocab, EnvThes, Schema.org, Darwin Core	4	4
3/13/2019 13:08	3/13/2019 13:16	0		100	522	1	3/13/2019 13:19	R_1IaPgybK9hPfTF0								EN		Reseacher/ curator	4	3	5	5	5	5	5	4	1	1	1	2	13	13	13	11	1	12	11	14	13	15	11	1	15	15	15	15	Don’t know any	3	2
3/13/2019 13:12	3/13/2019 13:26	0		100	874	1	3/13/2019 13:26	R_2abEPAzzbFE0MFX								EN		Research Scientist/Senior Collections Manager	5	3	2	2	2	5	2	1	2	2	1	3	14	14	15	14	1	12	11	12	14	15	12	4	15	15	15	13	Flora of North America ontology; picklists set in collection databases.	3	3
3/13/2019 13:54	3/13/2019 14:04	0		100	585	1	3/13/2019 14:04	R_pAyHoNF25cUzAf7								EN		Research Assistant	4	2	4	4	4	3	4	4	2	1	1	2	16	14	16	13	1	11	12	14	14	15	12	2	14	13	14	13	none	4	1
3/13/2019 14:10	3/13/2019 14:21	0		100	657	1	3/13/2019 14:21	R_WvMytCS2iUcSk6d								EN		Retired USDA Botanist	5	3	1	3	1	1	1	2	3	3	3	3	13	13	13	13	1	11	12	15	13	15	11	2	15	15	15	12		4	1
3/13/2019 15:01	3/13/2019 15:08	0		100	425	1	3/13/2019 15:08	R_215JxOv8xGkSCRw								EN		Curator	4	3	4	4	4	5	5	2	3	3	1	2	15	14	15	13	1	13	13	14	15	14	14	4	15	13	13	11	Leaf shape, phenology	4	2
3/13/2019 15:30	3/13/2019 15:40	0		100	604	1	3/13/2019 15:40	R_1LeuY56iCuWjv4A								EN		researcher	4	3	1	2	2	3	5	2	1	1	1	1	13	14	13	13	2	11	11	15	14	15	11	2	15	14	14	12		3	1
3/13/2019 18:41	3/13/2019 18:52	0		100	620	1	3/13/2019 18:52	R_3iImJG5EAYixIIt								EN		Curator	5	2	2	2	2	3	4	2	3	3	3	4	13	14	14	12	1	13	13	14	14	14	12	4	14	14	15	15	CCL, Cervical (in turtles not the vertebrae), costal, pleural many others	4	1
3/14/2019 1:38	3/14/2019 1:50	0		100	730	1	3/14/2019 1:50	R_28GwqNuTzShR1mg								EN		Professor	5	3	4	4	4	4	4	4	1	1	2	2	15	13	14	13	2	13	11	13	14	13	12	2	14	13	14	12	DARWIN CORE	3	1
3/14/2019 8:26	3/14/2019 8:35	0		100	558	1	3/14/2019 8:35	R_2737kV7cPy8uddU								EN		associate professor	5	3	2	1	2	2	2	3	1	1	1	1	13	15	13	13	1	11	11	14	14	14	12	1	15	14	14	13	nothing beyond glossaries of recommended/discouraged terms	3	3
3/14/2019 9:19	3/14/2019 9:29	0		100	614	1	3/14/2019 9:29	R_r7GxIXlWLPV125X								EN		collections manager	5	3	3	4	2	5	2	3	2	1	2	4	14	13	13	12	1	12	12	14	13	14	12	2	15	15	14	14	anatomica veterinaria, Chenhall's revised nomenclature....	4	1
3/14/2019 11:12	3/14/2019 11:22	0		100	617	1	3/14/2019 11:22	R_3lXDYGvIlUrsnZS								EN		Professor	5	3	2	3	4	4	4	2	2	1	1	3	13	13	13	14	2	13	12	15	13	15	11	1	15	15	15	12	Flora of North America glossary, gene ontologies, OBO	3	3
3/14/2019 11:22	3/14/2019 11:33	0		100	611	1	3/14/2019 11:33	R_2cbCEvYFKxfICJE								EN		research botanist	3	3	2	3	2	4	2	1	1	1	1	2	13	15	15	13	2	12	11	13	14	15	14	4	14	12	14	12		2	3
3/14/2019 13:15	3/14/2019 13:21	0		100	374	1	3/14/2019 13:22	R_CfY1fEi3Waollip								EN		Curator	5	3	2	2	2	1	3	2	3	2	2	4	13	13	15	15	1	14	11	15	13	15	13	5	15	15	15	12	plant ontology	4	4
3/14/2019 13:47	3/14/2019 13:57	0		100	581	1	3/14/2019 13:57	R_O889EZZP9hsaLaF								EN		Retired research assistant	5	1	1	1	1	2	1	2	1	1	1	2	13	13	15	11	1	13	13	13	13	14	11	1	14	12	13	15		4	2
3/14/2019 12:02	3/14/2019 12:09	0		100	411	1	3/14/2019 14:23	R_3I5bAJm3cjKf5GZ								EN		Associate Professor of Biology	5	3	3	2	3	3	3	1	2	1	1	2	16	16	16	13	1	13	11	11	16	14	14	4	12	12	11	11	none off hand	1	3
3/14/2019 15:06	3/14/2019 15:18	0		100	703	1	3/14/2019 15:19	R_OeSMPOO0HErP95L								EN		Research assistant - Graduate student	4	2	3	3	3	4	5	5	1	2	2	3	14	13	13	12	1	13	11	14	13	15	11	1	15	15	15	15	Terminology dictionaries (in botany Harris & Harris 2001), Darwin core (specimens in collections)	3	4
3/14/2019 20:07	3/14/2019 20:24	0		100	995	1	3/14/2019 20:24	R_1jCb9FupwJmiXml								EN		independent systematic entomologist	5	4	3	3	2	3	3	2	1	1	1	3	13	13	13	11	1	11	11	15	13	15	11	1	15	15	15	15	none	4	1
3/15/2019 8:00	3/15/2019 8:10	0		100	571	1	3/15/2019 8:10	R_3kzgVolsd0WxVJW								EN		Scientist (retired)	5	3	4	4	4	2	5	5	2	2	2	2	14	13	14	12	1	12	11	14	14	13	13	2	15	13	14	12	DELTA - taxonomic data base system, which if used correctly incorporates ontologies in characters	4	4
3/15/2019 17:36	3/15/2019 17:43	0		100	403	1	3/15/2019 17:43	R_2Pbp9PcoEH15gij								EN		Assistant Professor of Biology	4	3	2	2	2	3	3	3	1	2	2	1	14	13	14	14	2	12	12	13	14	15	13	5	14	14	13	13	none	3	2
3/16/2019 3:38	3/16/2019 4:11	0		100	1963	1	3/16/2019 4:11	R_r10sg0CFwS3hQtz								EN		Full Professor on Zoology, retired but still working and publishing	5	3	2	2	1	1	2	1	3	3	3	3	15	13	13	12	1	11	13	15	13	15	13	2	12	12	15	13	Decimal classifications; metadata for different subjects in zoology, Glossaries for different zoological groups	3	2
3/17/2019 0:07	3/17/2019 2:05	0		100	7080	1	3/17/2019 2:05	R_2vlbPHbHRHd2uc1								EN		Associate Professor	5	3	2	1	2	2	4	3	2	1	1	2	14	15	14	13	1	12	12	14	14	14	14	2	14	14	14	13	There was discussion of formalized invertebrate zoology terminology at the ICIM meeting in Boston. I haven't followed up on that.	3	3
3/18/2019 9:25	3/18/2019 9:41	0		100	963	1	3/18/2019 9:41	R_2bPOaN7zrifUuNc								EN		Professor in Biodiversity informatics	5	3	3	4	4	2	3	3	2	1	1	4	14	14	13	12	1	14	11	13	14	13	12	2	15	14	14	14	PATO, Plant Ontology	4	2
3/18/2019 14:08	3/18/2019 14:24	0		100	936	1	3/18/2019 14:40	R_2EtV83681tYdZu7								EN		associate professor in botany	5	3	2	2	2	1	3	4	2	2	1	3	15	16	15	12	1	13	12	12	15	14	14	3	12	12	12	12	Prometeus (RBGE, http://www.soc.napier.ac.uk/~prometheus/ )	4	1
3/13/2019 12:56	3/13/2019 12:56	0		0	21	0	3/20/2019 12:56	R_2PsVC59nmdLHbq1								EN
3/13/2019 13:25	3/13/2019 13:27	0		10	110	0	3/20/2019 13:27	R_3DdXyTYQua7A5M3								EN
3/13/2019 14:05	3/13/2019 14:10	0		10	290	0	3/20/2019 14:16	R_1r86tSPG7RaR40U								EN
3/13/2019 14:27	3/13/2019 14:28	0		10	46	0	3/20/2019 14:28	R_3JyYbLofDW0ZvoK								EN
3/13/2019 14:41	3/13/2019 14:47	0		84	358	0	3/20/2019 14:47	R_1PXWCHfkvVIFrzo								EN
3/13/2019 14:39	3/13/2019 14:42	0		29	152	0	3/20/2019 14:42	R_1KcCXZ8bxvjCiRV								EN
3/13/2019 15:59	3/13/2019 16:06	0		29	443	0	3/20/2019 16:17	R_2SuTP2mTqBc6vW1								EN
3/13/2019 15:54	3/13/2019 15:56	0		10	110	0	3/20/2019 16:21	R_3QDF23I62mVLTnq								EN
3/13/2019 16:55	3/13/2019 17:26	0		0	1857	0	3/20/2019 17:56	R_2UXgW7pnEf2Ai4S								EN
3/14/2019 1:38	3/14/2019 1:52	0		10	818	0	3/21/2019 1:52	R_ux02Vzy3vCw7tnj								EN
3/14/2019 2:04	3/14/2019 2:05	0		6	73	0	3/21/2019 2:05	R_eV55dXBuo6GT9cJ								EN
3/14/2019 13:37	3/14/2019 13:40	0		29	173	0	3/21/2019 13:41	R_8pP2jhkJqasL6SJ								EN		Principal Reseach Scientist	5	3	2	1	1	2	4	2	1	1	1	1
3/14/2019 15:40	3/14/2019 15:42	0		10	122	0	3/21/2019 15:43	R_RqmFfsQ2789cR6F								EN
3/14/2019 23:32	3/15/2019 4:12	0		10	16804	0	3/22/2019 4:13	R_5gP4zNtpWgDMp8t								EN
3/15/2019 11:19	3/15/2019 11:24	0		84	255	0	3/22/2019 11:35	R_1dicOvmeZ0q53jr								EN		Distinguished Professor of Invertebrate Paleontology	5	3	1	2	3	1	5	4	1	1	1	2	14	16	14	13	1	13	12	13	13	15	11	1	15	14	14	13
3/15/2019 14:08	3/15/2019 14:10	0		84	97	0	3/22/2019 14:10	R_3dEz8w7WP49OPV2								EN			5	2
3/16/2019 5:27	3/16/2019 5:28	0		6	39	0	3/23/2019 5:28	R_3rV64Nxb8kCvHKM								EN
3/18/2019 6:20	3/18/2019 6:22	0		29	126	0	3/25/2019 6:23	R_a9nKL1cr3Vcbx9D								EN
3/20/2019 3:37	3/20/2019 3:42	0		10	290	0	3/27/2019 3:43	R_1gvwWveI3eEHTL2								EN
3/22/2019 10:51	3/22/2019 10:56	0		10	298	0	3/29/2019 10:57	R_3MFGYbz8GzumaQu								EN
5/20/2019 0:54	5/20/2019 1:07	0		100	764	1	5/20/2019 1:07	R_3LZmG1OjbQLQt6q								EN		Biologist	4	2	5	4	3	4	5	1	1	1	1	2	14	13	13	13	1	11	12	15	13	15	11	1	15	15	15	14	HAO	3	3
5/20/2019 7:52	5/20/2019 8:05	0		100	764	1	5/20/2019 8:05	R_PXmxMBwXh7dYO3f								EN		PhD student	2	2	1	1	1	1	5	1	2	1	1	2	13	13	13	12	1	12	12	13	14	14	11	3	15	14	13	13		3	2
5/23/2019 5:32	5/23/2019 5:41	0		100	531	1	5/23/2019 5:41	R_2YaJpBzPFVciYzy								EN		Researcher	4	3	4	4	4	3	5	4	1	1	1	2	13	14	14	11	1	11	11	13	14	14	12	2	15	14	15	13		4	2
5/19/2019 13:37	5/19/2019 15:24	0		29	6426	0	5/26/2019 15:24	R_3oLKXzle8MN436C								EN		Biologist	4	2	5	1	4	3	5	1	1	1	1	2
[truncated: 8 more columns]
