# Supplementary material for: Authors’ attitude toward adopting a new workflow to improve the computability of phenotype publications
Source: Database (Oxford). 2022 Feb 2;2022:baac001. doi: 10.1093/database/baac001 (PMC9278328; doi:10.1093/database/baac001)
Supplement: baac001_Supp [file baac001_supp.zip › Appendix A.v1.coded.effective.csv]

	ID	StartDate	EndDate	Status		Progress	Duration..in.seconds.	Finished	RecordedDate	ResponseId	RecipientLastName	RecipientFirstName	RecipientEmail	ExternalReference			DistributionChannel	UserLanguage		Q2	Q4	Q5	Q7_1	Q7_2	Q7_3	Q7_4	Q7_5	Q7_6	Q8_1	Q8_2	Q8_3	Q9	Q10	Q11	Q12	Q13	Q14	Q15	Q16	Q17	Q18	Q19	Q20	Q21	Q22	Q23	Q24	Q25	Q8v1
1	init_1	11/19/2018 9:24	11/19/2018 9:33	IP Address		84	562	FALSE	11/26/2018 9:33	R_3ime0MYqd5qGbBs	NA	NA	NA	NA			anonymous	EN		curator	4	4	5	3	3	5	3	5	2	2	2	3	4	3	3	3	NA	NA	NA	NA	NA	NA	NA	NA	NA	NA	NA	NA
2	init_2	3/15/2019 11:19	3/15/2019 11:24	IP Address		84	255	FALSE	3/22/2019 11:35	R_1dicOvmeZ0q53jr	NA	NA	NA	NA			anonymous	EN		Distinguished Professor of Invertebrate Paleontology	4	4	1	2	3	1	5	4	1	1	1	2	4	2	4	3	2	3	4	3	5	1	5	5	1	2	2	3
3	init_3	11/8/2018 23:15	11/8/2018 23:25	IP Address		100	631	TRUE	11/8/2018 23:25	R_1NeT07TLFzWJueW	NA	NA	NA	NA			anonymous	EN		Research associate	1	4	4	4	4	1	5	3	2	2	2	1	5	5	5	4	1	4	5	2	5	1	5	4	1	1	1	3
4	init_4	11/13/2018 15:17	11/13/2018 15:30	IP Address		100	773	TRUE	11/13/2018 15:30	R_12sP8DpffwE91DU	NA	NA	NA	NA			anonymous	EN		Postdoctoral associate	3	4	5	4	5	3	5	4	2	2	2	4	5	5	4	4	2	5	4	2	5	1	5	5	1	2	1	2	PO, PATO, GO, TO
5	init_5	11/19/2018 9:04	11/19/2018 9:10	IP Address		100	375	TRUE	11/19/2018 9:10	R_2S1xib2KqYlEKrT	NA	NA	NA	NA			anonymous	EN		Mycologist	4	4	4	4	3	5	5	3	2	1	1	2	3	4	4	5	2	3	5	3	4	2	5	5	1	2	2	3
6	init_6	11/19/2018 9:06	11/19/2018 9:16	IP Address		100	610	TRUE	11/19/2018 9:16	R_2b3FyfDIXtSCf9O	NA	NA	NA	NA			anonymous	EN		curator	4	4	3	2	2	3	4	1	2	2	1	3	4	4	5	2	2	5	4	2	4	2	4	4	2	5	5	3	Categorical Glossary for the Flora of North America Project
7	init_7	11/19/2018 9:14	11/19/2018 9:20	IP Address		100	365	TRUE	11/19/2018 9:20	R_psjenbZhy85oiv7	NA	NA	NA	NA			anonymous	EN		Curator	2	4	3	1	2	4	5	4	2	2	2	2	3	2	2	3	2	4	3	4	2	2	2	2	1	2	3	1
8	init_8	11/19/2018 9:19	11/19/2018 9:30	IP Address		100	700	TRUE	11/19/2018 9:30	R_29ohvJvMnU8HzLe	NA	NA	NA	NA			anonymous	EN		Curator	4	4	5	1	4	2	4	1	1	1	1	2	3	5	3	5	2	3	5	5	1	3	1	1	5	5	4	2	none
9	init_9	11/19/2018 9:29	11/19/2018 9:38	IP Address		100	553	TRUE	11/19/2018 9:38	R_2S6UGyJJwuUEBrp	NA	NA	NA	NA			anonymous	EN		Research Laboratory Technician	3	3	3	4	4	4	2	3	2	2	2	4	4	5	5	2	2	5	3	2	4	1	3	3	2	2	1	4	Darwin Core
10	init_10	11/19/2018 9:37	11/19/2018 9:43	IP Address		100	333	TRUE	11/19/2018 9:43	R_3fvljN1nrzCzJcg	NA	NA	NA	NA			anonymous	EN		Senior Research Scientist	4	4	3	3	3	4	4	4	2	1	1	4	3	5	5	5	2	1	5	3	5	1	4	4	1	4	3	4	SPIDER OBO
11	init_11	11/19/2018 9:39	11/19/2018 9:49	IP Address		100	606	TRUE	11/19/2018 9:49	R_OCnaPRuwImJp1cJ	NA	NA	NA	NA			anonymous	EN		Associate Professor	4	4	2	1	1	1	3	2	2	2	2	3	4	4	4	5	1	5	4	3	5	1	4	3	1	1	1	2	Darwin Core classes
12	init_12	11/19/2018 10:54	11/19/2018 11:00	IP Address		100	395	TRUE	11/19/2018 11:00	R_1mDigprIPTOZvj9	NA	NA	NA	NA			anonymous	EN		Curator & Instructor	4	4	5	5	5	5	5	2	2	2	2	2	3	3	3	3	1	3	3	5	3	2	2	2	3	4	4	1	none
13	init_13	11/19/2018 11:00	11/19/2018 11:07	IP Address		100	429	TRUE	11/19/2018 11:07	R_ueJLaninTODp76F	NA	NA	NA	NA			anonymous	EN		Curator	4	3	1	1	3	5	2	1	1	1	1	1	4	3	3	3	2	4	5	5	4	2	3	3	2	3	4	2	n/a
14	init_14	11/19/2018 9:42	11/19/2018 11:31	IP Address		100	6573	TRUE	11/19/2018 11:31	R_3MmTgj9NPPWk4Jv	NA	NA	NA	NA			anonymous	EN		Professor of Biology	4	4	4	4	4	3	4	2	1	1	1	1	2	4	4	4	1	1	4	4	4	2	4	2	3	2	3	4
15	init_15	11/19/2018 11:53	11/19/2018 12:01	IP Address		100	435	TRUE	11/19/2018 12:01	R_1BUWqWvNcHixJls	NA	NA	NA	NA			anonymous	EN		Research Associate	1	2	3	2	4	4	3	2	2	2	2	2	4	2	3	2	2	4	3	2	4	2	4	2	3	3	2	3
16	init_16	11/19/2018 12:34	11/19/2018 12:48	IP Address		100	837	TRUE	11/19/2018 12:48	R_3oUbGb6AfZZLwBE	NA	NA	NA	NA			anonymous	EN		Extension Assistant Professor of Biology and Curator of University of Massachusetts Herbarium	2	4	2	2	3	4	2	2	1	1	1	2	4	3	4	2	2	4	4	3	4	2	1	2	4	3	2	2
17	init_17	11/19/2018 14:03	11/19/2018 14:10	IP Address		100	452	TRUE	11/19/2018 14:10	R_1Nzf4mYIy9Fjjae	NA	NA	NA	NA			anonymous	EN		postdoc	4	4	4	4	4	4	4	4	1	1	1	4	4	4	4	5	2	3	3	1	5	3	4	4	1	1	1	5	PATO, UBERON, HAO, CDAO...
18	init_18	11/19/2018 14:09	11/19/2018 14:17	IP Address		100	443	TRUE	11/19/2018 14:17	R_3hcgyCJuGN4jMoi	NA	NA	NA	NA			anonymous	EN		Research Associate	4	4	5	5	5	1	5	5	1	1	1	2	3	2	2	2	1	2	2	5	3	4	4	4	2	2	2	2	Glossariam Polyglottum Bryologiae
19	init_19	11/19/2018 14:18	11/19/2018 14:26	IP Address		100	487	TRUE	11/19/2018 14:26	R_2VvZty26IwVqws5	NA	NA	NA	NA			anonymous	EN		Research Affiliate	4	4	2	2	2	3	3	2	1	1	1	4	3	5	5	3	2	2	5	2	4	1	4	5	2	2	3	3	Plant Ontology, PATO, OBIE, DwC
20	init_20	11/19/2018 17:09	11/19/2018 17:24	IP Address		100	888	TRUE	11/19/2018 17:24	R_3knPXAGXjrHGGBD	NA	NA	NA	NA			anonymous	EN		Professor	4	4	4	4	2	4	4	3	2	2	1	2	4	2	3	4	2	2	5	4	4	1	3	2	2	2	3	2	various entomological morphology ontologies
21	init_21	11/20/2018 4:18	11/20/2018 4:32	IP Address		100	837	TRUE	11/20/2018 4:32	R_2dRCh2ITsa4I3sh	NA	NA	NA	NA			anonymous	EN		Distinguished Professor and Curator	4	4	2	2	2	2	3	2	3	2	2	3	1	5	5	5	2	5	3	1	5	1	4	5	1	1	1	5	Phenoscape, Plant Phenology Ontology
22	init_22	11/20/2018 8:07	11/20/2018 8:13	IP Address		100	342	TRUE	11/20/2018 8:13	R_10UUj5PcMaRphaK	NA	NA	NA	NA			anonymous	EN		Project Manager	3	3	2	2	2	4	1	2	3	3	2	4	4	4	5	5	1	3	4	1	4	1	4	4	1	1	2	5
23	init_24	11/20/2018 12:51	11/20/2018 12:59	IP Address		100	509	TRUE	11/20/2018 12:59	R_saQMQ2tg6hUMmrv	NA	NA	NA	NA			anonymous	EN		Senior Curator of Entomology	4	4	4	1	3	2	4	3	1	1	1	2	2	1	3	4	2	4	5	5	3	1	2	2	2	3	3	2
24	init_25	11/26/2018 11:35	11/26/2018 11:45	IP Address		100	563	TRUE	11/26/2018 11:45	R_tWly04lGcOhJ8fT	NA	NA	NA	NA			anonymous	EN		Research Fellow	4	4	5	5	5	3	5	3	2	2	1	4	5	5	5	2	2	4	5	4	5	2	4	3	1	2	4	4	Envo, Gene Ontology
25	init_26	11/28/2018 8:40	11/28/2018 8:44	IP Address		100	290	TRUE	11/28/2018 8:44	R_1Ino7cal6gMenSd	NA	NA	NA	NA			anonymous	EN		Student	2	4	3	2	3	3	4	3	2	1	2	2	4	3	4	4	1	3	4	2	3	1	2	4	1	2	1	4
26	init_28	11/28/2018 8:38	11/28/2018 9:03	IP Address		100	1489	TRUE	11/28/2018 9:03	R_pfq1C1qnY76lN9n	NA	NA	NA	NA			anonymous	EN		PhD Student	3	3	5	5	5	5	5	1	2	2	1	2	5	5	4	5	2	5	5	2	5	1	4	4	1	1	1	3	Hymenoptera Anatomy Ontology
27	init_29	11/28/2018 8:55	11/28/2018 9:20	IP Address		100	1489	TRUE	11/28/2018 9:20	R_1nSXD11GixHLpgx	NA	NA	NA	NA			anonymous	EN		Research Scientist (Entomologist)	4	4	3	1	3	2	5	4	1	1	1	2	5	5	5	5	2	5	5	4	3	1	5	5	1	1	5	5	Hymenoptera Anatomy Ontology
28	init_30	11/28/2018 9:27	11/28/2018 9:35	IP Address		100	475	TRUE	11/28/2018 9:35	R_28CnTSOHUcql0kZ	NA	NA	NA	NA			anonymous	EN		Associate Professor of Biology	4	4	3	2	2	3	4	3	1	1	1	1	3	3	3	2	1	4	5	3	4	2	2	3	2	2	4	2	none
29	init_31	11/28/2018 11:03	11/28/2018 11:09	IP Address		100	362	TRUE	11/28/2018 11:09	R_UDR7js0RzfgJk0p	NA	NA	NA	NA			anonymous	EN		assistant professor	3	4	4	4	4	3	4	2	2	1	1	4	5	4	5	4	2	5	5	2	5	1	5	5	1	5	2	5	HAO PATO CARO GO ColAO LepAO IAO FlyBase BeetleBase
30	init_32	11/28/2018 12:00	11/28/2018 12:11	IP Address		100	639	TRUE	11/28/2018 12:11	R_3oR6pEIIr0ZAVtU	NA	NA	NA	NA			anonymous	EN		Research Scientist	4	4	4	3	4	4	5	2	2	1	1	4	4	5	4	3	2	4	4	4	4	1	5	4	2	2	1	3	teh BioPortal ontologies (spider, fly, hym, etc. ...)
31	init_33	11/28/2018 12:18	11/28/2018 12:24	IP Address		100	411	TRUE	11/28/2018 12:24	R_2f0AnXOUBCTgpQK	NA	NA	NA	NA			anonymous	EN		PhD Candidate	2	3	4	4	4	2	5	2	1	1	1	3	5	5	5	2	1	4	4	1	4	1	4	5	1	2	2	3	Spider Ontology
32	init_34	11/28/2018 14:16	11/28/2018 16:50	IP Address		100	9260	TRUE	11/28/2018 16:50	R_1NCF7Tl1JRe2fL4	NA	NA	NA	NA			anonymous	EN		Evolutionary Biologist	1	4	4	3	3	5	5	2	3	1	1	3	3	4	4	2	2	2	3	3	4	3	2	2	4	2	2	2	HAO, ColeoAO
33	init_35	11/28/2018 19:42	11/29/2018 9:18	IP Address		100	48933	TRUE	11/29/2018 9:18	R_tSTxXqH7MBbSYr7	NA	NA	NA	NA			anonymous	EN		Biologist	2	4	5	5	5	5	5	2	1	1	1	3	5	5	5	5	2	5	4	1	5	1	5	5	1	1	1	5	Hymenoptera Anatomy Ontology, Gene Ontology, Fly Anatomy, Zebrafish anatomy and development ontology
34	init_36	11/29/2018 11:27	11/29/2018 11:33	IP Address		100	340	TRUE	11/29/2018 11:33	R_1F4iQFfO9kWkatM	NA	NA	NA	NA			anonymous	EN		Biological Informatician	3	4	1	4	2	4	3	4	1	1	1	4	5	5	5	5	1	4	4	1	5	3	5	5	2	1	1	5	HAO, RO, PATO, ENVO, UBERON, BSPO etc.
35	init_37	11/30/2018 8:53	11/30/2018 12:14	IP Address		100	12061	TRUE	11/30/2018 12:14	R_12gxOVS8VnTYnUx	NA	NA	NA	NA			anonymous	EN		Professor	4	4	3	2	2	3	4	2	2	2	2	3	5	4	5	5	2	4	5	1	5	1	4	4	1	1	2	3	Hymenoptera Ontology
36	init_38	11/30/2018 5:32	12/3/2018 5:25	IP Address		100	258760	TRUE	12/3/2018 5:25	R_2y3f7lYogxg9aOx	NA	NA	NA	NA			anonymous	EN		A taxonomic revision of the ant genus Dinoponera Roger (Hymenoptera: Formicidae: Ponerinae)	1	3	5	5	4	5	5	2	2	2	2	2	4	5	5	5	2	4	4	1	5	1	5	4	1	1	1	5	Hymenoptera Anatomy Ontology
37	init_39	12/4/2018 10:43	12/4/2018 10:51	IP Address		100	482	TRUE	12/4/2018 10:51	R_1OuUqkyCmY5lPcB	NA	NA	NA	NA			anonymous	EN		Ph.D. candidate	2	2	5	4	4	3	4	3	2	1	1	4	5	5	5	5	2	5	4	1	5	1	5	5	1	1	1	5	HAO, BFO, etc. I have studied most of the ontologies available on OBO to understand how they could link together.
38	init_41	1/14/2019 23:09	1/14/2019 23:14	IP Address		100	291	TRUE	1/14/2019 23:14	R_40InVQmX1M5ODKx	NA	NA	NA	NA			anonymous	EN		Staff scientist	2	4	3	2	3	3	3	1	1	1	1	2	4	5	5	3	2	3	3	2	4	2	3	3	1	1	2	3
39	init_42	1/17/2019 15:20	1/17/2019 15:28	IP Address		100	494	TRUE	1/17/2019 15:28	R_3fxxxGHveeEuFl3	NA	NA	NA	NA			anonymous	EN		Assoc. Prof. Biology/Herbarium Specialist	4	4	1	1	2	3	1	1	3	3	3	3	4	4	5	4	1	5	4	2	4	2	4	4	2	2	3	2	shapes, colors
40	init_43	2/4/2019 6:34	2/4/2019 6:44	IP Address		100	578	TRUE	2/4/2019 6:44	R_8uneJuyYvEgHyH7	NA	NA	NA	NA			anonymous	EN		Director, Pringle Herbarium, Chair Plant Biology Department, Univ. of Vermont	4	4	2	2	2	2	2	1	1	1	1	1	5	5	3	3	1	1	5	2	4	1	3	4	1	1	4	2	none
41	init_44	2/18/2019 12:47	2/18/2019 12:58	IP Address		100	685	TRUE	2/18/2019 12:58	R_2sSJceScn2EPu44	NA	NA	NA	NA			anonymous	EN		Senior Curator Emeritus	4	4	2	3	3	2	2	1	2	2	2	2	4	4	4	3	2	5	5	2	4	2	3	3	2	2	2	2	Systematics Association chart re plane, symmetrical shapes
42	init_45	2/18/2019 12:58	2/18/2019 13:04	IP Address		100	367	TRUE	2/18/2019 13:04	R_3nOufuaA2JwS8BP	NA	NA	NA	NA			anonymous	EN		Senior Research Assistant	3	3	2	2	1	4	4	3	1	1	1	2	4	5	5	4	1	5	4	2	5	1	5	4	2	2	1	2	n/a
43	init_46	2/18/2019 13:04	2/18/2019 13:34	IP Address		100	1828	TRUE	2/18/2019 13:34	R_brwVcuOqssEaENP	NA	NA	NA	NA			anonymous	EN		research scientist	3	4	3	3	5	5	5	2	2	1	1	2	4	3	4	2	1	4	4	2	5	2	4	4	1	2	2	3	darwin core (not sure if this is considered a controlled vocabulary - if so, many data publishers use many of the terms in different ways, which is problematic; there appears to be limited quality control in this regard)
44	init_47	2/25/2019 16:02	2/25/2019 16:14	IP Address		100	670	TRUE	2/25/2019 16:14	R_2A12fyijPdTS04N	NA	NA	NA	NA			anonymous	EN		Nongame biologist	1	3	2	2	1	1	2	4	2	2	2	1	4	5	5	3	1	4	3	2	4	2	4	4	2	2	2	2
45	init_48	2/25/2019 16:20	2/25/2019 16:45	IP Address		100	1499	TRUE	2/25/2019 16:45	R_2DYAJ35Ti3T8zPl	NA	NA	NA	NA			anonymous	EN		Professor	4	4	5	5	5	4	5	5	3	2	1	4	3	1	4	1	NA	1	3	4	2	1	2	1	4	3	4	2	Nomina Anatomica, Teminologia Anatomica, Nomina Anatomica Avium, etc.. Dublin Core, Darwin Core, etc. OBO Vertebrate Trait Ontology, etc.
46	init_49	2/26/2019 4:42	2/26/2019 4:52	IP Address		100	544	TRUE	2/26/2019 4:52	R_3j8V2gRnJONol96	NA	NA	NA	NA			anonymous	EN		Postdoctoral Fellow	1	4	2	2	2	3	5	2	2	1	1	1	4	5	5	5	2	3	5	2	5	1	5	4	1	1	1	4	NA
47	init_50	2/25/2019 15:59	2/26/2019 9:30	IP Address		100	63090	TRUE	2/26/2019 9:30	R_3ltR982VRk1mfeV	NA	NA	NA	NA			anonymous	EN		Professor	4	4	2	1	2	1	3	1	1	1	1	2	4	5	5	4	1	2	4	2	4	1	3	4	1	2	1	1
48	init_51	2/27/2019 6:39	2/27/2019 6:43	IP Address		100	236	TRUE	2/27/2019 6:43	R_4TanESHsrMeXCkF	NA	NA	NA	NA			anonymous	EN		Postdoctoral Fellow	1	4	3	3	3	1	4	3	2	1	1	2	3	5	5	2	1	4	3	1	4	1	4	5	2	1	1	3
49	init_52	2/27/2019 7:04	2/27/2019 7:11	IP Address		100	399	TRUE	2/27/2019 7:11	R_2rrbVBpAgro6qOd	NA	NA	NA	NA			anonymous	EN		Postdoctoral researcher	1	4	2	1	2	1	5	1	2	2	2	2	4	5	4	5	2	5	5	4	5	4	5	3	2	4	2	4
50	init_53	3/13/2019 12:59	3/13/2019 13:08	IP Address		100	532	TRUE	3/13/2019 13:08	R_2waeXBKr7R6r6cU	NA	NA	NA	NA			anonymous	EN		Center Associate (was a Director of Computing)	4	4	4	4	4	1	4	5	3	1	1	4	5	5	5	5	2	5	4	1	5	1	5	5	1	1	1	5	ENVO, PATO, RO, OBOE, SOSA, NERC Vocab, EnvThes, Schema.org, Darwin Core
51	init_54	3/13/2019 13:08	3/13/2019 13:16	IP Address		100	522	TRUE	3/13/2019 13:19	R_1IaPgybK9hPfTF0	NA	NA	NA	NA			anonymous	EN		Reseacher/ curator	3	4	5	5	5	5	5	4	1	1	1	2	5	5	5	5	2	4	5	2	5	1	5	5	1	1	1	5	Don�??t know any
52	init_55	3/13/2019 13:12	3/13/2019 13:26	IP Address		100	874	TRUE	3/13/2019 13:26	R_2abEPAzzbFE0MFX	NA	NA	NA	NA			anonymous	EN		Research Scientist/Senior Collections Manager	4	4	2	2	2	5	2	1	2	2	1	3	4	4	3	2	2	4	5	4	4	1	4	2	1	1	1	3	Flora of North America ontology; picklists set in collection databases.
53	init_56	3/13/2019 13:54	3/13/2019 14:04	IP Address		100	585	TRUE	3/13/2019 14:04	R_pAyHoNF25cUzAf7	NA	NA	NA	NA			anonymous	EN		Research Assistant	3	3	4	4	4	3	4	4	2	1	1	2	2	4	2	3	2	5	4	2	4	1	4	4	2	3	2	3	none
54	init_57	3/13/2019 14:10	3/13/2019 14:21	IP Address		100	657	TRUE	3/13/2019 14:21	R_WvMytCS2iUcSk6d	NA	NA	NA	NA			anonymous	EN		Retired USDA Botanist	4	4	1	3	1	1	1	2	3	3	3	3	5	5	5	3	2	5	4	1	5	1	5	4	1	1	1	2
55	init_58	3/13/2019 15:01	3/13/2019 15:08	IP Address		100	425	TRUE	3/13/2019 15:08	R_215JxOv8xGkSCRw	NA	NA	NA	NA			anonymous	EN		Curator	3	4	4	4	4	5	5	2	3	3	1	2	3	4	3	3	2	3	3	2	3	2	2	2	1	3	3	1	Leaf shape, phenology
56	init_59	3/13/2019 15:30	3/13/2019 15:40	IP Address		100	604	TRUE	3/13/2019 15:40	R_1LeuY56iCuWjv4A	NA	NA	NA	NA			anonymous	EN		researcher	3	4	1	2	2	3	5	2	1	1	1	1	5	4	5	3	1	5	5	1	4	1	5	4	1	2	2	2
57	init_60	3/13/2019 18:41	3/13/2019 18:52	IP Address		100	620	TRUE	3/13/2019 18:52	R_3iImJG5EAYixIIt	NA	NA	NA	NA			anonymous	EN		Curator	4	3	2	2	2	3	4	2	3	3	3	4	5	4	4	4	2	3	3	2	4	2	4	2	2	2	1	5	CCL, Cervical (in turtles not the vertebrae), costal, pleural many others
58	init_61	3/14/2019 1:38	3/14/2019 1:50	IP Address		100	730	TRUE	3/14/2019 1:50	R_28GwqNuTzShR1mg	NA	NA	NA	NA			anonymous	EN		Professor	4	4	4	4	4	4	4	4	1	1	2	2	3	5	4	3	1	3	5	3	4	3	4	4	2	3	2	2	DARWIN CORE
59	init_62	3/14/2019 8:26	3/14/2019 8:35	IP Address		100	558	TRUE	3/14/2019 8:35	R_2737kV7cPy8uddU	NA	NA	NA	NA			anonymous	EN		associate professor	4	4	2	1	2	2	2	3	1	1	1	1	5	3	5	3	2	5	5	2	4	2	4	5	1	2	2	3	nothing beyond glossaries of recommended/discouraged terms
60	init_63	3/14/2019 9:19	3/14/2019 9:29	IP Address		100	614	TRUE	3/14/2019 9:29	R_r7GxIXlWLPV125X	NA	NA	NA	NA			anonymous	EN		collections manager	4	4	3	4	2	5	2	3	2	1	2	4	4	5	5	4	2	4	4	2	5	2	4	4	1	1	2	4	anatomica veterinaria, Chenhall's revised nomenclature....
61	init_64	3/14/2019 11:12	3/14/2019 11:22	IP Address		100	617	TRUE	3/14/2019 11:22	R_3lXDYGvIlUrsnZS	NA	NA	NA	NA			anonymous	EN		Professor	4	4	2	3	4	4	4	2	2	1	1	3	5	5	5	2	1	3	4	1	5	1	5	5	1	1	1	2	Flora of North America glossary, gene ontologies, OBO
62	init_65	3/14/2019 11:22	3/14/2019 11:33	IP Address		100	611	TRUE	3/14/2019 11:33	R_2cbCEvYFKxfICJE	NA	NA	NA	NA			anonymous	EN		research botanist	2	4	2	3	2	4	2	1	1	1	1	2	5	3	3	3	1	4	5	3	4	1	2	2	2	4	2	2
63	init_66	3/14/2019 13:15	3/14/2019 13:21	IP Address		100	374	TRUE	3/14/2019 13:22	R_CfY1fEi3Waollip	NA	NA	NA	NA			anonymous	EN		Curator	4	4	2	2	2	1	3	2	3	2	2	4	5	5	3	1	2	2	5	1	5	1	3	1	1	1	1	2	plant ontology
64	init_68	3/14/2019 12:02	3/14/2019 12:09	IP Address		100	411	TRUE	3/14/2019 14:23	R_3I5bAJm3cjKf5GZ	NA	NA	NA	NA			anonymous	EN		Associate Professor of Biology	4	4	3	2	3	3	3	1	2	1	1	2	2	2	2	3	2	3	5	5	2	2	2	2	4	4	5	1	none off hand
65	init_69	3/14/2019 15:06	3/14/2019 15:18	IP Address		100	703	TRUE	3/14/2019 15:19	R_OeSMPOO0HErP95L	NA	NA	NA	NA			anonymous	EN		Research assistant - Graduate student	3	3	3	3	3	4	5	5	1	2	2	3	4	5	5	4	2	3	5	2	5	1	5	5	1	1	1	5	Terminology dictionaries (in botany Harris & Harris 2001), Darwin core (specimens in collections)
66	init_70	3/14/2019 20:07	3/14/2019 20:24	IP Address		100	995	TRUE	3/14/2019 20:24	R_1jCb9FupwJmiXml	NA	NA	NA	NA			anonymous	EN		independent systematic entomologist	4	1	3	3	2	3	3	2	1	1	1	3	5	5	5	5	2	5	5	1	5	1	5	5	1	1	1	5	none
67	init_71	3/15/2019 8:00	3/15/2019 8:10	IP Address		100	571	TRUE	3/15/2019 8:10	R_3kzgVolsd0WxVJW	NA	NA	NA	NA			anonymous	EN		Scientist (retired)	4	4	4	4	4	2	5	5	2	2	2	2	4	5	4	4	2	4	5	2	4	3	3	4	1	3	2	2	DELTA - taxonomic data base system, which if used correctly incorporates ontologies in characters
68	init_72	3/15/2019 17:36	3/15/2019 17:43	IP Address		100	403	TRUE	3/15/2019 17:43	R_2Pbp9PcoEH15gij	NA	NA	NA	NA			anonymous	EN		Assistant Professor of Biology	3	4	2	2	2	3	3	3	1	2	2	1	4	5	4	2	1	4	4	3	4	1	3	1	2	2	3	3	none
69	init_73	3/16/2019 3:38	3/16/2019 4:11	IP Address		100	1963	TRUE	3/16/2019 4:11	R_r10sg0CFwS3hQtz	NA	NA	NA	NA			anonymous	EN		Full Professor on Zoology, retired but still working and publishing	4	4	2	2	1	1	2	1	3	3	3	3	3	5	5	4	2	5	3	1	5	1	3	4	4	4	1	3	Decimal classifications; metadata for different subjects in zoology, Glossaries for different zoological groups
70	init_74	3/17/2019 0:07	3/17/2019 2:05	IP Address		100	7080	TRUE	3/17/2019 2:05	R_2vlbPHbHRHd2uc1	NA	NA	NA	NA			anonymous	EN		Associate Professor	4	4	2	1	2	2	4	3	2	1	1	2	4	3	4	3	2	4	4	2	4	2	2	4	2	2	2	3	There was discussion of formalized invertebrate zoology terminology at the ICIM meeting in Boston. I haven't followed up on that.
71	init_75	3/18/2019 9:25	3/18/2019 9:41	IP Address		100	963	TRUE	3/18/2019 9:41	R_2bPOaN7zrifUuNc	NA	NA	NA	NA			anonymous	EN		Professor in Biodiversity informatics	4	4	3	4	4	2	3	3	2	1	1	4	4	4	5	4	2	2	5	3	4	3	4	4	1	2	2	4	PATO, Plant Ontology
72	init_76	3/18/2019 14:08	3/18/2019 14:24	IP Address		100	936	TRUE	3/18/2019 14:40	R_2EtV83681tYdZu7	NA	NA	NA	NA			anonymous	EN		associate professor in botany	4	4	2	2	2	1	3	4	2	2	1	3	3	2	3	4	2	3	4	4	3	2	2	3	4	4	4	2	Prometeus (RBGE, http://www.soc.napier.ac.uk/~prometheus/ )
73	init_77	5/20/2019 0:54	5/20/2019 1:07	IP Address		100	764	TRUE	5/20/2019 1:07	R_3LZmG1OjbQLQt6q	NA	NA	NA	NA			anonymous	EN		Biologist	3	3	5	4	3	4	5	1	1	1	1	2	4	5	5	3	2	5	4	1	5	1	5	5	1	1	1	4	HAO
74	init_79	5/23/2019 5:32	5/23/2019 5:41	IP Address		100	531	TRUE	5/23/2019 5:41	R_2YaJpBzPFVciYzy	NA	NA	NA	NA			anonymous	EN		Researcher	3	4	4	4	4	3	5	4	1	1	1	2	5	4	4	5	2	5	5	3	4	2	4	4	1	2	1	3
[truncated: 10 more columns]
