# Supplementary material for: Authors’ attitude toward adopting a new workflow to improve the computability of phenotype publications
Source: Database (Oxford). 2022 Feb 2;2022:baac001. doi: 10.1093/database/baac001 (PMC9278328; doi:10.1093/database/baac001)
Supplement: baac001_Supp [file baac001_supp.zip › Appendix A.v2.coded.all.csv]

StartDate	EndDate	Status		Progress	Duration (in seconds)	Finished	RecordedDate	ResponseId	RecipientLastName	RecipientFirstName	RecipientEmail	ExternalReference			DistributionChannel	UserLanguage		Q5	Q7	Q8	Q9	Q10_1	Q10_2	Q10_3	Q10_4	Q10_5	Q10_6	Q11_1	Q11_2	Q11_3	Q12	Q14	Q15	Q16	Q17	Q18	Q19	Q20	Q21	Q22	Q23	Q24	Q25	Q26	Q27	Q28	Q29	Q30	Q31_1
Start Date	End Date	Response Type		Progress	Duration (in seconds)	Finished	Recorded Date	Response ID	Recipient Last Name	Recipient First Name	Recipient Email	External Data Reference			Distribution Channel	User Language		I am familiar with the bold terminology mentioned above	The length of your professional experience:	Your education level:	Your research or data work are mostly in	Does your job involve - phenotype information/data creation or production	Does your job involve - phenotype information/data management	Does your job involve - phenotype information/data use or analysis	Does your job involve - collection management (e.g., specimen collections)	Does your job involve - research and publication related to phenotype data	Does your job involve - cross-taxon activities related to phenotype data	By your assessment, how many of your colleagues - know about controlled vocabularies	By your assessment, how many of your colleagues - use controlled vocabularies in their job	By your assessment, how many of your colleagues - use controlled vocabularies in their publications	Your knowledge or experience of controlled vocabulary can be described as :	I feel frustrated by ambiguous phenotypic terms or measurements seen in some biology publications.	To make phenotype information in research articles useful for computers, the information needs to be formatted in a computer-accepted (i.e. computable) manner.	I appreciate the work of individuals (curators) who convert phenotype information into a computable format.	Most biologists lack the skills to convert human-readable phenotype information to a computable format.	I am aware that when curators convert phenotypic characters to a computable format using controlled vocabularies, there can be as high as 40% variation in the results produced by different curators.	If I know a phenotypic character in my publication was curated into a computable format, but the new format does not convey the original meaning of the character, I will attempt to have it corrected.	In my opinion, when converting a phenotype character to a computable format, it is the authors, rather than data curators, who are more capable of retaining the original meaning of the character.	I would not make an effort to use any controlled vocabularies in my publication if it is not mandatory.	I am willing to try a new workflow to record phenotypic characters (e.g., measurements) if that helps improve the usefulness of phenotype information across communities.	I don’t care what phenotype terms my colleagues have used to describe a character I am describing.	I would like a “terminology checker” software (like a spelling checker) to check how well my scientific writings use established terminologies (semi)automatically.	I would like to use an ontology to manually annotate my scientific writing using established terminologies (e.g., annotate 'stout' in my text as 'increased size')	I do not care whether terms in my research area are being used consistently across authors.	Because it is due to human nature that phenotype descriptions contain terminology ambiguity, I do not think we can do anything to substantially improve the situation for any taxonomic group.	I prefer the freedom to write my manuscript my way. As long as it is published, I do not care how it will be used or not used by others or computers.	The additional effort I am willing to put (e.g., in using a terminology checker) to make my manuscripts more accessible to computation is:	My current effort in using established terminology in my scientific writing can be best described as:	If I make an effort to make my phenotypic characters more useful for computation, my preferences for potential rewards are: (1 = most preferred) - Citations - Make the terms I added to a controlled vocabulary (to share with my community) citable
{"ImportId":"startDate","timeZone":"America/Denver"}	{"ImportId":"endDate","timeZone":"America/Denver"}	{"ImportId":"status"}		{"ImportId":"progress"}	{"ImportId":"duration"}	{"ImportId":"finished"}	{"ImportId":"recordedDate","timeZone":"America/Denver"}	{"ImportId":"_recordId"}	{"ImportId":"recipientLastName"}	{"ImportId":"recipientFirstName"}	{"ImportId":"recipientEmail"}	{"ImportId":"externalDataReference"}			{"ImportId":"distributionChannel"}	{"ImportId":"userLanguage"}		{"ImportId":"QID40"}	{"ImportId":"QID3"}	{"ImportId":"QID4"}	{"ImportId":"QID38"}	{"ImportId":"QID5_1"}	{"ImportId":"QID5_2"}	{"ImportId":"QID5_3"}	{"ImportId":"QID5_4"}	{"ImportId":"QID5_5"}	{"ImportId":"QID5_6"}	{"ImportId":"QID6_1"}	{"ImportId":"QID6_2"}	{"ImportId":"QID6_3"}	{"ImportId":"QID7"}	{"ImportId":"QID10"}	{"ImportId":"QID15"}	{"ImportId":"QID11"}	{"ImportId":"QID17"}	{"ImportId":"QID28"}	{"ImportId":"QID18"}	{"ImportId":"QID13"}	{"ImportId":"QID19"}	{"ImportId":"QID20"}	{"ImportId":"QID21"}	{"ImportId":"QID22"}	{"ImportId":"QID37"}	{"ImportId":"QID24"}	{"ImportId":"QID25"}	{"ImportId":"QID26"}	{"ImportId":"QID30"}	{"ImportId":"QID29"}	{"ImportId":"QID34_1"}
7/11/2019 14:57	7/11/2019 14:57	0		16	19	0	7/18/2019 14:57	R_1jiUEUzfiUragfe							anonymous	EN		2
7/16/2019 11:25	7/16/2019 11:28	0		18	175	0	7/23/2019 11:29	R_1GUYTfNebxRCEcV							anonymous	EN		1
7/16/2019 12:01	7/16/2019 13:03	0		88	3726	0	7/23/2019 13:03	R_3noLNv8PZYglQRq							anonymous	EN		2	4	3	4	1	2	4	1	2	3	2	2	2	3	14	13	14	14	2	13	11	12	13	13	11	5	11	15	15	14
7/28/2019 11:05	7/28/2019 11:16	0		100	659	1	7/28/2019 11:16	R_3lGDbGmu6K6BAuc							anonymous	EN		1	2	1	2	3	3	2	5	1	1	1	1	1	2	16	13	13	12	1	11	12	14	13	14	11	2	14	15	14	15	3	4
7/31/2019 18:45	7/31/2019 18:55	0		100	571	1	7/31/2019 18:55	R_Zwd1opL4AnrNxPX							anonymous	EN		4	5	3	2	4	4	4	1	5	1	1	1	1	1	14	13	13	12	1	11	11	13	14	15	14	3	14	14	15	13	3	1
8/1/2019 12:52	8/1/2019 13:04	0		100	727	1	8/1/2019 13:04	R_1FgPsmArXbvJKaH							anonymous	EN		4	5	3	4	3	1	2	2	2	2	1	1	1	1	14	13	13	13	1	12	12	13	13	14	11	1	12	12	14	11	3	2
8/1/2019 15:29	8/1/2019 15:42	0		100	830	1	8/1/2019 15:42	R_2aS32s3MwS4YhO1							anonymous	EN		4	3	3	2	4	4	4	3	3	3	1	2	2	1	13	13	13	11	1	11	11	15	13	15	11	1	15	13	12	15	4	3
7/31/2019 17:38	7/31/2019 19:52	0		6	8003	0	8/7/2019 19:52	R_2frLmCSBUWdUwrY							anonymous	EN
7/11/2019 14:55	7/31/2019 20:05	8		6	1746569	0	8/7/2019 20:05	R_3HM29zy2f1eDYR8							anonymous	EN
8/1/2019 8:00	8/1/2019 8:01	0		13	35	0	8/8/2019 8:01	R_1r0x5wolJlKU3mv							anonymous	EN		4
8/5/2019 12:43	8/5/2019 12:44	0		6	60	0	8/12/2019 12:44	R_3O66HL6JCZkwxyJ							anonymous	EN
8/5/2019 19:15	8/5/2019 19:19	0		32	221	0	8/12/2019 19:19	R_1P13VLC6SAkFkIy							anonymous	EN		2	2	3	2	2	2	2	2	2	2	1	1	1	2
8/12/2019 13:00	8/12/2019 13:01	0		13	60	0	8/19/2019 13:01	R_a4eNQXn6u8kSZGN							anonymous	EN		2
8/21/2019 10:12	8/21/2019 10:18	0		100	315	1	8/21/2019 10:18	R_1jZ0l9yea1noL3w							anonymous	EN		2	2	1	2	3	1	2	4	3	3	1	1	1	3	13	13	13	11	2	11	11	13	13	15	11	2	15	15	15	15	3	5
8/21/2019 10:26	8/21/2019 10:44	0		100	1106	1	8/21/2019 10:44	R_RzaXiPCyWNjAJC9							anonymous	EN		2	5	3	4	5	5	5	1	5	5	2	2	1	2	14	13	13	14	2	11	11	14	13	15	11	2	15	15	15	13	3	4
8/21/2019 10:41	8/21/2019 10:48	0		100	426	1	8/21/2019 10:48	R_1rrbmQw2AVih1C7							anonymous	EN		4	2	1	2	2	1	4	1	3	1	2	1	1	2	13	14	13	13	2	12	12	14	14	15	13	2	15	14	14	12	3	5
8/21/2019 11:59	8/21/2019 12:08	0		100	546	1	8/21/2019 12:08	R_12maFiyCnLWw11m							anonymous	EN		2	5	3	2	4	1	1	1	4	4	2	1	1	3	15	13	13	13	1	11	11	15	13	15	12	1	15	14	15	15	3	2
8/21/2019 12:18	8/21/2019 12:25	0		100	391	1	8/21/2019 12:25	R_21oh1PJUUKkscF1							anonymous	EN		2	2	2	2	4	4	4	2	3	1	2	2	2	2	13	13	13	13	1	12	12	13	13	15	11	2	15	14	13	14	3	3
8/21/2019 14:03	8/21/2019 14:12	0		100	534	1	8/21/2019 14:12	R_1jwD80oNcToPUwj							anonymous	EN		2	2	3	2	2	1	1	2	2	1	1	2	2	3	13	13	13	14	2	12	11	13	13	15	11	2	15	15	15	12	3	3
8/21/2019 15:17	8/21/2019 15:28	0		100	703	1	8/21/2019 15:28	R_25WP4lZ5wO82ahj							anonymous	EN		2	5	3	2	5	4	4	4	4	3	1	1	1	2	13	13	13	14	1	11	13	14	13	13	11	1	15	15	15	15	4	2
8/21/2019 20:32	8/21/2019 20:38	0		100	382	1	8/21/2019 20:38	R_2TNuCodH18lFQe5							anonymous	EN		2	3	3	2	2	1	2	1	2	2	2	1	1	2	15	15	14	14	2	13	12	12	14	14	13	2	14	13	13	12	1	2
8/22/2019 7:07	8/22/2019 7:26	0		100	1127	1	8/22/2019 7:26	R_2Vw5RZwiYjxOPgR							anonymous	EN		2	5	2	2	1	1	1	3	1	1	2	2	1	2	14	13	13	14	2	11	14	14	13	15	11	1	15	15	15	14	2	5
8/22/2019 8:09	8/22/2019 8:17	0		100	508	1	8/22/2019 8:17	R_3sjN2Wc0TZunFPe							anonymous	EN		2	5	3	2	5	4	4	3	5	5	3	2	2	4	14	13	14	12	1	11	12	14	13	15	12	2	15	15	14	15	3	4
8/22/2019 17:15	8/22/2019 17:28	0		100	759	1	8/22/2019 17:28	R_C1eODdFC1W4bVHH							anonymous	EN		2	5	3	2	5	5	5	5	5	5	2	2	2	3	14	13	13	11	2	11	11	12	13	15	11	1	15	15	15	14	4	4
8/23/2019 7:16	8/23/2019 7:20	0		100	269	1	8/23/2019 7:20	R_265Tee23Q19Ib5U							anonymous	EN		2	3	3	2	2	2	2	2	2	1	2	2	2	2	14	14	13	13	1	12	13	14	14	14	12	3	15	14	14	13	3	1
8/21/2019 12:23	8/21/2019 12:26	0		6	201	0	8/28/2019 12:27	R_3oQIiIXt4RWUJ3d							anonymous	EN
8/21/2019 17:30	8/21/2019 17:31	0		6	59	0	8/28/2019 17:31	R_30iz0TqOpCFscSp							anonymous	EN
8/22/2019 11:49	8/22/2019 11:49	0		0	31	0	8/29/2019 11:50	R_3RrwCkzza3wQhAm							anonymous	EN
10/8/2019 2:11	10/8/2019 2:13	0		13	107	0	10/15/2019 2:14	R_1InH3ZP5sZ54rMQ							anonymous	EN		4
12/9/2019 10:29	12/9/2019 10:36	0		100	403	1	12/9/2019 10:36	R_1g55jYAOJZalvfq							anonymous	EN		2	5	3	2	2	4	2	1	4	3	2	2	1	4	14	13	13	12	1	12	13	14	14	15	12	2	15	14	14	13	3	1
[truncated: 6 more columns]
