# Supplementary material for: Authors’ attitude toward adopting a new workflow to improve the computability of phenotype publications
Source: Database (Oxford). 2022 Feb 2;2022:baac001. doi: 10.1093/database/baac001 (PMC9278328; doi:10.1093/database/baac001)
Supplement: baac001_Supp [file baac001_supp.zip › Appendix A.v2.coded.effective.csv]

	ID	StartDate	EndDate	Status		Progress	Duration..in.seconds.	Finished	RecordedDate	ResponseId	RecipientLastName	RecipientFirstName	RecipientEmail	ExternalReference			DistributionChannel	UserLanguage		Q3v2.1	Q4	Q5	Q6v2.2	Q7_1	Q7_2	Q7_3	Q7_4	Q7_5	Q7_6	Q8_1	Q8_2	Q8_3	Q9	Q10	Q11	Q12	Q13	Q14	Q15	Q16	Q17	Q18	Q19	Q20	Q21	Q22	Q23	Q24	Q25
1	v2_1	8/5/2019 19:15	8/5/2019 19:19	IP Address		32	221	FALSE	8/12/2019 19:19	R_1P13VLC6SAkFkIy	NA	NA	NA	NA			anonymous	EN		2	1	4	Botany areas	2	2	2	2	2	2	1	1	1	2	NA	NA	NA	NA	NA	NA	NA	NA	NA	NA	NA	NA	NA	NA	NA	NA
2	v2_2	7/16/2019 12:01	7/16/2019 13:03	IP Address		88	3726	FALSE	7/23/2019 13:03	R_3noLNv8PZYglQRq	NA	NA	NA	NA			anonymous	EN		2	3	4	Both	1	2	4	1	2	3	2	2	2	3	4	5	4	2	1	3	5	4	5	3	5	1	5	1	1	4
3	v2_3	7/28/2019 11:05	7/28/2019 11:16	IP Address		100	659	TRUE	7/28/2019 11:16	R_3lGDbGmu6K6BAuc	NA	NA	NA	NA			anonymous	EN		1	1	2	Botany areas	3	3	2	5	1	1	1	1	1	2	2	5	5	4	2	5	4	2	5	2	5	4	2	1	2	5
4	v2_4	7/31/2019 18:45	7/31/2019 18:55	IP Address		100	571	TRUE	7/31/2019 18:55	R_Zwd1opL4AnrNxPX	NA	NA	NA	NA			anonymous	EN		1	4	4	Botany areas	4	4	4	1	5	1	1	1	1	1	4	5	5	4	2	5	5	3	4	1	2	3	2	2	1	3
5	v2_5	8/1/2019 12:52	8/1/2019 13:04	IP Address		100	727	TRUE	8/1/2019 13:04	R_1FgPsmArXbvJKaH	NA	NA	NA	NA			anonymous	EN		1	4	4	Both	3	1	2	2	2	2	1	1	1	1	4	5	5	3	2	4	4	3	5	2	5	5	4	4	2	1
6	v2_6	8/1/2019 15:29	8/1/2019 15:42	IP Address		100	830	TRUE	8/1/2019 15:42	R_2aS32s3MwS4YhO1	NA	NA	NA	NA			anonymous	EN		1	2	4	Botany areas	4	4	4	3	3	3	1	2	2	1	5	5	5	5	2	5	5	1	5	1	5	5	1	3	4	5
7	v2_7	8/21/2019 10:12	8/21/2019 10:18	IP Address		100	315	TRUE	8/21/2019 10:18	R_1jZ0l9yea1noL3w	NA	NA	NA	NA			anonymous	EN		2	1	2	Botany areas	3	1	2	4	3	3	1	1	1	3	5	5	5	5	1	5	5	3	5	1	5	4	1	1	1	5
8	v2_8	8/21/2019 10:26	8/21/2019 10:44	IP Address		100	1106	TRUE	8/21/2019 10:44	R_RzaXiPCyWNjAJC9	NA	NA	NA	NA			anonymous	EN		2	4	4	Both	5	5	5	1	5	5	2	2	1	2	4	5	5	2	1	5	5	2	5	1	5	4	1	1	1	3
9	v2_9	8/21/2019 10:41	8/21/2019 10:48	IP Address		100	426	TRUE	8/21/2019 10:48	R_1rrbmQw2AVih1C7	NA	NA	NA	NA			anonymous	EN		1	1	2	Botany areas	2	1	4	1	3	1	2	1	1	2	5	4	5	3	1	4	4	2	4	1	3	4	1	2	2	2
10	v2_10	8/21/2019 11:59	8/21/2019 12:08	IP Address		100	546	TRUE	8/21/2019 12:08	R_12maFiyCnLWw11m	NA	NA	NA	NA			anonymous	EN		2	4	4	Botany areas	4	1	1	1	4	4	2	1	1	3	3	5	5	3	2	5	5	1	5	1	4	5	1	2	1	5
11	v2_11	8/21/2019 12:18	8/21/2019 12:25	IP Address		100	391	TRUE	8/21/2019 12:25	R_21oh1PJUUKkscF1	NA	NA	NA	NA			anonymous	EN		2	1	3	Botany areas	4	4	4	2	3	1	2	2	2	2	5	5	5	3	2	4	4	3	5	1	5	4	1	2	3	4
12	v2_12	8/21/2019 14:03	8/21/2019 14:12	IP Address		100	534	TRUE	8/21/2019 14:12	R_1jwD80oNcToPUwj	NA	NA	NA	NA			anonymous	EN		2	1	4	Botany areas	2	1	1	2	2	1	1	2	2	3	5	5	5	2	1	4	5	3	5	1	5	4	1	1	1	2
13	v2_13	8/21/2019 15:17	8/21/2019 15:28	IP Address		100	703	TRUE	8/21/2019 15:28	R_25WP4lZ5wO82ahj	NA	NA	NA	NA			anonymous	EN		2	4	4	Botany areas	5	4	4	4	4	3	1	1	1	2	5	5	5	2	2	5	3	2	5	3	5	5	1	1	1	5
14	v2_14	8/21/2019 20:32	8/21/2019 20:38	IP Address		100	382	TRUE	8/21/2019 20:38	R_2TNuCodH18lFQe5	NA	NA	NA	NA			anonymous	EN		2	2	4	Botany areas	2	1	2	1	2	2	2	1	1	2	3	3	4	2	1	3	4	4	4	2	3	4	2	3	3	2
15	v2_16	8/22/2019 8:09	8/22/2019 8:17	IP Address		100	508	TRUE	8/22/2019 8:17	R_3sjN2Wc0TZunFPe	NA	NA	NA	NA			anonymous	EN		2	4	4	Botany areas	5	4	4	3	5	5	3	2	2	4	4	5	4	4	2	5	4	2	5	1	4	4	1	1	2	5
16	v2_17	8/22/2019 17:15	8/22/2019 17:28	IP Address		100	759	TRUE	8/22/2019 17:28	R_C1eODdFC1W4bVHH	NA	NA	NA	NA			anonymous	EN		2	4	4	Botany areas	5	5	5	5	5	5	2	2	2	3	4	5	5	5	1	5	5	4	5	1	5	5	1	1	1	4
17	v2_18	8/23/2019 7:16	8/23/2019 7:20	IP Address		100	269	TRUE	8/23/2019 7:20	R_265Tee23Q19Ib5U	NA	NA	NA	NA			anonymous	EN		2	2	4	Botany areas	2	2	2	2	2	1	2	2	2	2	4	4	5	3	2	4	3	2	4	2	4	3	1	2	2	3
18	v2_19	12/9/2019 10:29	12/9/2019 10:36	IP Address		100	403	TRUE	12/9/2019 10:36	R_1g55jYAOJZalvfq	NA	NA	NA	NA			anonymous	EN		2	4	4	Botany areas	2	4	2	1	4	3	2	2	1	4	4	5	5	4	2	4	3	2	4	1	4	4	1	2	2	3
[truncated: 10 more columns]
